# Supplementary material for: Exploring the Underlying Mechanisms of Qingxing Granules Treating H1N1 Influenza Based on Network Pharmacology and Experimental Validation
Source: Pharmaceuticals (Basel). 2024 Jun 5;17(6):731. doi: 10.3390/ph17060731 (PMC11206762; doi:10.3390/ph17060731)
Supplement: Supplementary file 1 [file pharmaceuticals-17-00731-s001.zip]

Archive with 1 entries (1 files):
- pharmaceuticals-3007874-supplementary.pdf
